# Supplementary material for: Nanosilver-Functionalized Hybrid Hydrogels of Carboxymethyl Cellulose/Poly(Vinyl Alcohol) with Antibacterial Activity for Prevention and Therapy of Infections of Diabetic Chronic Wounds
Source: Polymers (Basel). 2023 Nov 27;15(23):4542. doi: 10.3390/polym15234542 (PMC10708083; doi:10.3390/polym15234542)
Supplement: Supplementary file 1 [file polymers-15-04542-s001.zip]

Archive with 1 entries (1 files):
- polymers-2692828-supplementary.pdf
